# Supplementary material for: Antioxidant and Inhibitory Activities of Filipendula glaberrima Leaf Constituents against HMG-CoA Reductase and Macrophage Foam Cell Formation
Source: Molecules. 2024 Jan 10;29(2):354. doi: 10.3390/molecules29020354 (PMC10818259; doi:10.3390/molecules29020354)
Supplement: Supplementary file 1 [file molecules-29-00354-s001.zip]

Archive with 1 entries (1 files):
- molecules-2774597-supplementary.pdf
